# Supplementary material for: Histological Analysis of Gonadal Ridge Development and Sex Differentiation of Gonads in Three Gecko Species
Source: Biology (Basel). 2023 Dec 22;13(1):7. doi: 10.3390/biology13010007 (PMC10813461; doi:10.3390/biology13010007)
Supplement: Supplementary file 1 [file biology-13-00007-s001.zip]

Archive with 1 entries (1 files):
- biology-2690443-supplementary.pdf
